# Supplementary material for: Subventricular zone cytogenesis provides trophic support for neural repair in a mouse model of stroke
Source: Nat Commun. 2023 Oct 10;14:6341. doi: 10.1038/s41467-023-42138-0 (PMC10564905; doi:10.1038/s41467-023-42138-0)
Supplement: Supplementary file 5 — Supplementary Data 1 [file 41467_2023_42138_MOESM5_ESM.xlsx]

## Sheet: Sheet1
Reagent type	Designation	Source or reference	Identifiers	Additional information
Mouse	Ai14: B6.Cg-Gt(ROSA)26Sortm14(CAG-tdTomato)Hze/J	The Jackson Laboratory	JAX #007914
Mouse	GFAP-TK: B6.Cg-Tg(Gfap-TK)7.1Mvs/J	The Jackson Laboratory	JAX #005698
Mouse	Nestin-CreER: C57BL/6-Tg(Nes-cre/ERT2)KEisc/J	The Jackson Laboratory	JAX #016261
Mouse	ASCL1-CreER: Ascl1tm1.1(Cre/ERT2)Jejo/J	The Jackson Laboratory	JAX #012882
Mouse	CAG-LSL-Sun1-sfGFP: B6;129-Gt(ROSA)26Sortm5(CAG-Sun1/sfGFP)Nat/J	The Jackson Laboratory	JAX #021039
Mouse	Thy1-GFP: Tg(Thy1-EGFP)MJrs/J	The Jackson Laboratory	JAX #007788
Mouse	floxed Vegfa	Genentech, Gerber et al. 1999	N/A
AAV	AAV5-CaMKIIa-eGFP	Addgene	50469-AAV5
AAV	AAV5-EF1α-eGFP	Addgene	105547-AAV5
AAV	AAV2/9-GFAP-VEGFA	This paper	N/A
AAV	AAV5-EF1α-VEGFA-P2A-eGFP	Vector Builder	pAAV[Exp]-EF1A>mVegfa [NM_001025250.3](ns)*:P2A:EGFP:WPRE
Plasmid	pAAV.GfaABC1D.PI.Lck-GFP.SV40	Addgene	105598
Plasmid	TRE-VEGFA EF1a-rtTA3	Addgene	195881
Antibody	Rabbit polyclonal anti-ASCL1	Abcam	ab74065	(1:1000)
Antibody	Rabbit polyclonal anti-ASCL1	Cosmo Bio	CAC-SK-T01-003	(1:500)
Antibody	Rabbit polyclonal anti-CD133	Abcam	ab19898	(1:1000)
Antibody	Rabbit monoclonal anti-BDNF	Abcam	ab108319	(1:1000)
Antibody	Rabbit polyclonal anti-BrdU	Abcam	ab152095	(1:500)
Antibody	Rat monoclonal anti-BrdU	Abcam	ab6326	(1:500)
Antibody	Rabbit polyclonal anti-cleaved caspase 3	Cell Signaling	#9661	(1:500)
Antibody	Mouse monoclonal anti-CXCL12	R&D Systems	MAB350	(1:200)
Antibody	Rabbit monoclonal anti-CXCR4	Abcam	Ab124824	(1:250)
Antibody	Goat polyclonal anti-DCX	Santa Cruz Biotech.	Sc-8066	(1:500)
Antibody	Rabbit monoclonal anti-ERG	Abcam	ab92513	(1:500)
Antibody	Rabbit polyclonal anti-FGF2	Sigma	F-3393	(1:500)
Antibody	Rabbit polyclonal anti-GDNF	Abcam	ab18956	(1:100)
Antibody	Rabbit polyclonal anti-GFAP	Dako	Z0334	(1:1000)
Antibody	Chicken polyclonal anti-GFP	GeneTex	GTX13970	(1:5000)
Antibody	Goat polyclonal anti-HSV thymidine kinase	Santa Cruz Biotech.	Sc-28038	(1:1000)
Antibody	Rabbit monoclonal anti-Id2	CalBioreagents	M213	(1:1000)
Antibody	Rabbit polyclonal anti-Ki67	Abcam	ab66155	(1:500)
Antibody	Mouse monoclonal anti-Nestin	BD Pharmingen	556309	(1:100)
Antibody	Mouse monoclonal anti-NeuN	Millipore	MAB377	(1:500)
Antibody	Rabbit monoclonal anti-NeuN	Millipore	MABN140	(1:2000)
Antibody	Rabbit polyclonal anti-Olig2	Millipore	AB9610	(1:1000)
Antibody	Rabbit monoclonal anti-S100β	Abcam	ab52642	(1:1000)
Antibody	Rabbit polyclonal anti-Sox2	Millipore	AB5603	(1:1000)
Antibody	Rabbit polyclonal anti-VEGF	Millipore	ABS82	(1:1000)
Antibody	Rabbit polyclonal anti-VEGF AF647 conjugate	Millipore	ABS82-AF647	(1:1000)
Antibody	Rabbit polyclonal anti-VEGF	Sigma	07-1420	(1:250)
Antibody	Alexa Fluor 488-conjugated donkey polyclonal anti-chicken	Jackson ImmunoResearch	703-545-155	(1:500)
Antibody	Alexa Fluor 488-conjugated donkey polyclonal anti-goat	Jackson ImmunoResearch	705-545-147	(1:500)
Antibody	Alexa Fluor 594-conjugated donkey polyclonal anti-goat	Jackson ImmunoResearch	705-585-147	(1:500)
Antibody	Alexa Fluor 488-conjugated donkey polyclonal anti-mouse	Jackson ImmunoResearch	715-545-151	(1:500)
Antibody	Alexa Fluor 647-conjugated donkey polyclonal anti-mouse	Jackson ImmunoResearch	715-605-151	(1:500)
Antibody	Alexa Fluor 488-conjugated donkey polyclonal anti-rabbit	Jackson ImmunoResearch	711-545-152	(1:500)
Antibody	Alexa Fluor 594-conjugated donkey polyclonal anti-rabbit	Jackson ImmunoResearch	711-585-152	(1:500)
Antibody	Alexa Fluor 647-conjugated donkey polyclonal anti-rabbit	Jackson ImmunoResearch	711-605-152	(1:500)
Antibody	Alexa Fluor 488-conjugated donkey polyclonal anti-rat	Jackson ImmunoResearch	712-545-153	(1:500)
Antibody	Alexa Fluor 594-conjugated donkey polyclonal anti-rat	Jackson ImmunoResearch	712-585-153	(1:500)
Chemical compound	Rose Bengal	Sigma	Cat# 330000
Chemical compound	Bromodeoxyuridine	Sigma	Cat# B5002
Chemical compound	FITC-conjugated albumin	Sigma	Cat# A9971
Chemical compound	Dylight 594-conjugated tomato lectin	Vector Labs	DL-1177-1
Chemical compound	Dylight 649-conjugated tomato lectin	Vector Labs	DL-1178-1
Chemical compound	Ganciclovir	Roche	N/A
Chemical compound	Plerixafor	Medchemexpress	HY-10046
