# Supplementary material for: Subventricular zone cytogenesis provides trophic support for neural repair in a mouse model of stroke
Source: Nat Commun. 2023 Oct 10;14:6341. doi: 10.1038/s41467-023-42138-0 (PMC10564905; doi:10.1038/s41467-023-42138-0)
Supplement: Supplementary file 6 — Source Data [file 41467_2023_42138_MOESM6_ESM.xlsx]

## Sheet: Fig 1
			Fig. 1P							Fig. 1Q
				tdTomato+ cells/mm3								% Id2+
			Week	1	2	6	8			Week	1	2	6	8
			Mouse 1	12177.8	20180.7	27209.8	22452.8			Mouse 1	92.2705	92.8571	95.1754	92.3077
			Mouse 2	12368.1	23542.6	30761.6	29017.4			Mouse 2	94.1406	92.4242	94.1748	94.2105
			Mouse 3	8118.53	24758.5	31681.3	32030.1			Mouse 3	93.6709	95	92.8571	93.3775
			Mouse 4		16848.2	26353.5				Mouse 4		88
			Mouse 5		23200.3	21057.4
			Mouse 6		21786.8
			Mouse 7		21882							%Ki67+
										Week	1	2	6	8
										Mouse 1	1.64835	6.9869	2.18978	0.694444
										Mouse 2	1.5873	1.73913	0	0.961538
										Mouse 3	2.32558	3.5503	0.537634	0
			Fig. 1R		%marker+/tdTomato+
				1 week			2 weeks								6 weeks			8 weeks
				Mouse 1	Mouse 2	Mouse 3	Mouse 1	Mouse 2	Mouse 3	Mouse 4	Mouse 5	Mouse 6	Mouse 7	Mouse 8	Mouse 1	Mouse 2	Mouse 3	Mouse 1	Mouse 2	Mouse 3
			CD133	93.9394	93.0233	90.6542	91.1765	96.3303	94.4882	93.2643					87.6033	87.3494	84.6847	88.8889	91.579	92.233
			Sox2	88.5119	89.3805	90.3614	90	96.2963	95.1049	89.4309	93.038	93.3333			88.755	84.8837	87.1795	88.2353	89.1304	88.961
			Ascl1	66.6667	65.7895	68	67.5386	65.9004	65.2032						67.8322	63.6905	59.447	62.9167	62.5654	65.4952
			GFAP	43.9137	35.3982	39.1566	46.008	46.619	41.762	35.385	45.366				43.4783	43.4483	38.7387	39.4118	34.7826	44.8052
			S100β	24.1935	24.1758	26.1905	33.8164	33.3333	21.1538	22.6191	27.5229	25	26.3566		32.8431	30.137	36.1842	34.8485	29.902	29.1391
			Olig2	5.64972	2.98508	7.31707	5.71429	3.23625	4.32099	3.125	3.99113				3.40909	5.50459	3.92157	4.34783	5.07246	4.21687
			DCX	1.17647	1.8018	0.757576	5.28455	3.92157	4.34783	3.22581	0	3.76569	1.3089	1.76212	1.78571	1.49254	1.0582	1.02041	1.9802	1.06383
			NeuN	0	0	0	4.2654	0	0	0.75188	0.26178	0			0.892857	0.746269	1.5873	1.02041	2.9703	5.31915
			Fig. 1S			%phenotype/tdTomato+
			(raw data from Fig. 1R)
				Neuron		Oligodendrocyte		Astrocyte		Precursor
				Mean	SEM	Mean	SEM	Mean	SEM	Mean	SEM
			1	1.245	0.3034	5.317	1.262	24.85	0.6686	66.82	0.6426
			2	3.8318	1.3129	4.078	0.4669	27.11	1.855	66.21	0.6922
			6	2.52	0.4707	4.278	0.6307	33.05	1.749	63.66	2.421
			8	4.458	1.5559	4.546	0.2661	31.3	1.79	63.66	0.9236

## Sheet: Fig 2
	Fig. 2E		S100β+ cells/mm3
											Fig. 2G		DCX+ cells/mm3									Fig. 2I		Ki67+ cells/mm3
				Control										Control											Control
		Mouse 1	Mouse 2	Mouse 3	Mouse 4	Mouse 5	Mouse 6	Mouse 7				Mouse 1	Mouse 2	Mouse 3	Mouse 4	Mouse 5	Mouse 6	Mouse 7					Mouse 1	Mouse 2	Mouse 3	Mouse 4	Mouse 5	Mouse 6	Mouse 7
	Contralateral	11163	11607	12241.2	11226.4	11289.8	11860.7	11353.3			Ipsilesional	94869.4	120922	101751	94377.9	83563.8	109616	122888				Ipsilesional	53087.6	40798.8	52596	49646.7	75698.9	75207.4	49646.7
	Peri-infarct	14207.4	14651.4	14588	14778.3	15285.7	14905.1	14397.7			Contralesional	121413	87004.6	84055.3	94869.4	98801.8	109124	87741.9				Contralesional	57511.5	47680.5	65867.9	57511.5	54070.7	69308.8	79631.3
	Distal ipsilateral	12241.2	11099.5	12621.8	12177.8	11036.1	13319.5	12621.8
				TK+GCV
		Mouse 1	Mouse 2	Mouse 3	Mouse 4	Mouse 5								GFAP-TK+GCV											GFAP-TK+GCV
	Contralateral	11860.7	11670.4	11670.4	12304.6	11733.8						Mouse 1	Mouse 2	Mouse 3	Mouse 4	Mouse 5							Mouse 1	Mouse 2	Mouse 3	Mouse 4	Mouse 5
	Peri-infarct	16110.2	14461.1	14524.6	13129.2	14968.5					Ipsilesional	6390.17	19662.1	3932.41	3932.41	1966.21						Ipsilesional	7864.82	8356.38	10814.1	491.551	5407.07
	Distal ipsilateral	13256	14144	11797.2	10972.7	12938.9					Contralesional	6390.17	13271.9	3440.86	4423.96	4423.96						Contralesional	12288.8	11797.2	5407.07	0	6390.17
		Fig. 2L				Success rate (%baseline)														Fig. 2M
																				Lesion volume (mm3)
							WT+GCV
		Day	Mouse 1	Mouse 2	Mouse 3	Mouse 4	Mouse 5	Mouse 6	Mouse 7	Mouse 8	Mouse 9	Mouse 10	Mouse 11	Mouse 12	Mouse 13						WT+GCV	GFAP-TK+GCV
		Baseline	100	100	100	100	100	100	100	100	100	100	100	100	100					Mouse 1	13.5442	9.22545
		-7	110	154.054	110.526	127.5	121.277	101.786	107.143	100	85.7143	85.7143	102.273	83.3333	93.3333					Mouse 2	11.6235	12.7965
		3	10	16.2162	110.526	127.5	63.8298	10.7143	28.5714	53.8462	21.4286	64.2857	54.5455	50	6.66667					Mouse 3	1.8277	8.4735
		7	50	72.973	110.526	112.5	63.8298	58.9286	57.1429	46.1538	32.1429	75	75	61.1111	13.3333					Mouse 4	7.2254	12.4621
		14	70	72.973	110.526	82.5	57.4468	42.8571	64.2857	92.3077	42.8571	85.7143	88.6364	55.5556	33.3333					Mouse 5	11.5755	8.5027
		21	30	72.973	126.316	112.5	102.128	53.5714	100	115.385	64.2857	85.7143	95.4545	44.4444	46.6667					Mouse 6	9.4675	3.71317
		28	70	89.1892	118.421	127.5	76.5957	75	107.143	92.3077	117.857	85.7143	109.091	77.7778	53.3333					Mouse 7	10.7645	9.51755
																				Mouse 8	8.05668	3.39499
																				Mouse 9	7.2091	14.3891
																				Mouse 10	7.19204
							GFAP-TK+GCV													Mouse 11	9.05656
		Day	Mouse 1	Mouse 2	Mouse 3	Mouse 4	Mouse 5	Mouse 6	Mouse 7	Mouse 8	Mouse 9									Mouse 12	8.44848
		Baseline	100	100	100	100	100	100	100	100	100									Mouse 13	8.06745
		-7	82.3529	87.0968	128.571	78.4615	168.75	138.462	50	78.5714	83.7209
		3	0	62.9032	91.8367	55.3846	0	5.76923	0	21.4286	48.8372
		7	29.4118	38.7097	55.102	41.5385	0	34.6154	14.2857	42.8571	13.9535
		14	5.88235	72.5807	61.2245	13.8461	0	46.1538	21.4286	57.1429	0
		21	17.6471	67.7419	48.9796	55.3846	0	46.1538	21.4286	64.2857	69.7674
		28	5.88235	72.5807	73.4694	64.6154	9.375	69.2308	7.14286	64.2857	76.7442
						WT+saline
		Day	Mouse 1	Mouse 2	Mouse 3	Mouse 4	Mouse 5	Mouse 6	Mouse 7
		Baseline	100	100	100	100	100	100	100
		-7	92.8571	131.25	136.364	114.706	91.6667	100	94.1176
		3	50	37.5	45.4545	26.4706	41.6667	33.3333	29.4118
		7	57.1429	46.875	36.3636	61.7647	50	33.3333	41.1765
		14	57.1429	56.25	54.5455	70.5882	66.6667	73.3333	58.8235
		21	78.5714	56.25	54.5455	61.7647	75	93.3333	70.5882
		28	92.8571	75	100	123.529	91.6667	106.667	94.1176
				GFAP-TK+saline
		Day	Mouse 1	Mouse 2	Mouse 3	Mouse 4	Mouse 5
		Baseline	100	100	100	100	100
		-7	88.8889	91.8367	121.875	102.632	93.3333
		3	33.3333	12.2449	46.875	31.5789	40
		7	50	30.6122	75	63.1579	46.6667
		14	44.4444	48.9796	75	71.0526	73.3333
		21	83.3333	67.3469	93.75	71.0526	80
		28	94.4444	85.7143	112.5	86.8421	93.3333

## Sheet: Fig 3
	Fig. 3A		Ki67+ cells/mm3				Fig. 3C		Sox2+tdTomato+ cells/mm3				Fig. 3E				Fig. 3G		%marker+/tdTomato+							Fig. 3I		BrdU+ cells/mm3												Fig. 3K		Success rate (% baseline)
													tdTomato+ cells/mm3
																													Control															Control
		Young stroke	Aged stroke	Young naive	Aged naive									Young	Aged			Sox2	Ki67	DCX	S100β	NeuN	Olig2	Ascl1			Mouse 1	Mouse 2	Mouse 3	Mouse 4	Mouse 5	Mouse 6									Day	Mouse 1	Mouse 2	Mouse 3	Mouse 4	Mouse 5	Mouse 6
	Mouse 1	73732.7	39324.1	62230.4	38046.1			Young stroke	Aged stroke	Young naive	Aged naive		Mouse 1	20180.7	5454.64		Mouse 1	90.9091	0	9.09091	36.3636	0	10.9091	58		Contralateral	11305.7	6635.94	9585.25	11305.7	6390.17	4915.51									Baseline	100	100	100	100	100	100
	Mouse 2	62427	25069.1	50138.2	26298		Mouse 1	103717	28018.4	48663.6	42396.3		Mouse 2	23542.6	1522.22		Mouse 2	100	5.88235	0	36.1111	0	2.94118	60.2941		Ipsilateral	7373.27	4423.96	5161.29	7864.82	5407.07	3932.41									-7	30.7692	108	78.5714	94.2857	125	71.0526
	Mouse 3	90445.5	42765	63041.5	35145.9		Mouse 2	87004.6	41290.3	50506.9	47557.6		Mouse 3	24758.5	3995.84		Mouse 3	81.8182	5.55556	3.90625	35.7143	0	6.89655	67.8571																	3	23.0769	0	0	42.8571	0	7.89474
	Mouse 4	58494.6	56036.9	59281.1	36571.4		Mouse 3	92411.7	58986.2	33917.1	46082.9		Mouse 4	16848.3	4059.26		Mouse 4	92.0455	6.25	2.43902									GFAP-TK+GCV												7	69.2308	12	14.2857	111.429	0	71.0526
	Mouse 5	60460.8	34408.6	55741.9	30377.9		Mouse 4	78156.7	75944.7	48958.5	57511.5		Mouse 5	23200.3	5296.07												Mouse 1	Mouse 2	Mouse 3	Mouse 4	Mouse 5	Mouse 6	Mouse 7	Mouse 8	Mouse 9	Mouse 10	Mouse 11				14	53.8462	48	21.4286	111.429	12.5	39.4737
	Mouse 6	78648.2		39815.7	33917.1		Mouse 5	106667	60952.4	67465.4	63410.1		Mouse 6	21786.8												Contralateral	0	491.551	1474.65	0	0	983.103	491.551	1474.65	491.551	491.551	0				21	30.7692	24	50	94.2857	0	86.8421
	Mouse 7	67834.1			28755.8		Mouse 6	82089.1		79631.3			Mouse 7	21882												Ipsilateral	491.551	491.551	491.551	491.551	0	0	0	0	491.551	0	491.551				28	61.5385	0	64.2857	77.1429	0	71.0526
																																												GFAP-TK+GCV
																																									Day	Mouse 1	Mouse 2	Mouse 3	Mouse 4	Mouse 5	Mouse 6	Mouse 7	Mouse 8
																																									Baseline	100	100	100	100	100	100	100	100
																																									-7	90.9091	104.651	131.25	125	84.6154	100	118.605	161.538
																																									3	0	62.7907	28.125	0	0	0	44.8505	34.6154
																																									7	45.4545	76.7442	37.5	41.6667	15.3846	0	34.8837	57.6923
																																									14	18.1818	62.7907	37.5	100	7.69231	23.0769	48.8372	69.2308
																																									21	45.4545	76.7442	37.5	50	10.4895	0	62.7907	103.846
																																									28	54.5455	48.8372	37.5	17.8571	15.3846	23.0769	48.8372	92.3077
[truncated: 5 more columns]

## Sheet: Fig 4
	Fig. 4C		Success rate (% baseline)								Fig. 4D				Fig. 4F		% new spines									Fig. 4G		% eliminated spines									Fig. 4I			New spine survival %								Fig. 4J
						Control					Lesion volume (mm3)				*Missing values are due to inability to image the regions of interest											*Missing values are due to inability to image the regions of interest											*Missing values are due to inability to image the regions of interest
		Day	Mouse 1	Mouse 2	Mouse 3	Mouse 4	Mouse 5	Mouse 6	Mouse 7										Control											Control								Formed day 7											Mean 1wk spine survival (%)
		Baseline	100	100	100	100	100	100	100			Control	GFAP-TK+GCV		Day	Mouse 1	Mouse 2	Mouse 3	Mouse 4	Mouse 5	Mouse 6	Mouse 7	Mouse 8			Day	Mouse 1	Mouse 2	Mouse 3	Mouse 4	Mouse 5	Mouse 6	Mouse 7	Mouse 8							Control							Mouse 1	55.6946
		-7	91.8367	109.091	86.6667	109.091	86.6667	93.3333	82.7586		Mouse 1	2.99775	5.09425		Pre	8.30325	4.46429	5.92593	5.71429	4.31034	4.34783	6.4	3.92157			Pre	7.22022	7.14286	7.40741	7.61905	6.03448	5.21739	5.6	3.92157			Day	Mouse 1	Mouse 2	Mouse 3	Mouse 4	Mouse 5	Mouse 6	Mouse 7	Mouse 8			Mouse 2	78.1746
		3	67.3469	0	53.3333	34.0909	33.3333	66.6667	25.8621		Mouse 2	1.65025	4.2336		7	8.92857			6.79612	5	10.5263	9.52381	25.4902			7	39.2857			39.8058	10	33.3333	30.9524	33.6449			14	20			42.8571	66.6667	66.6667	50	53.8462			Mouse 3	64.5238
		7	104.082	60	60	88.6364	33.3333	93.3333	46.5517		Mouse 3	5.87965	4.09745		14	20.8122	47.6191	27.7228	34.4262	42.8571	28.9474	22.9885	23.2877			14	20.8122	21.4286	19.802	27.8688	42.8571	18.4211	25.2874	32.8767			21	20			42.8571	66.6667	58.3333	50	46.1538			Mouse 4	67.7778
		14	85.7143	76.3636	73.3333	129.546	46.6667	100	62.069		Mouse 4	3.67395	2.15705		21	22.8856	64.1509	24.7706	26.3158	37.037	15.625	15.4639	17.1053			21	14.9254	13.2075	10.0917	10.5263	18.5185	20.8333	13.4021	18.4211			28	20			42.8571	66.6667	58.3333	41.6667	46.1538			Mouse 5	59.697
		21	134.694	103.636	120	109.091	66.6667	80	93.1034		Mouse 5	2.37615	3.76215		28	20.4651	22.5	21.0938	35.6322	15.625	17.5824	12.1212	21.6216			28	18.1395	20	7.8125	10.3448	12.5	10.989	10.101	9.45946														Mouse 6	31.25
		28	146.939	54.5455	86.6667	115.909	100	80	87.931		Mouse 6	1.38775	5.53455																												GFAP-TK+GCV							Mouse 7	33.7093
											Mouse 7	2.50915	2.8098						GFAP-TK+GCV											GFAP-TK+GCV							Day	Mouse 1	Mouse 2	Mouse 3	Mouse 4	Mouse 5	Mouse 6	Mouse 7	Mouse 8			Mouse 8	43.7169
						GFAP-TK+GCV					Mouse 8	2.67155	5.8933		Day	Mouse 1	Mouse 2	Mouse 3	Mouse 4	Mouse 5	Mouse 6	Mouse 7	Mouse 8			Day	Mouse 1	Mouse 2	Mouse 3	Mouse 4	Mouse 5	Mouse 6	Mouse 7	Mouse 8			14		28.5714	55.5556	25	33.3333		42.8571	57.1429			Mouse 9	39.8148
		Day	Mouse 1	Mouse 2	Mouse 3	Mouse 4	Mouse 5	Mouse 6	Mouse 7		Mouse 9	2.81645	2.1378		Pre	3.93013	5.97015	4.54545	7.64706	4.85437	5.34351	6.66667	7.84314			Pre	6.9869	5.97015	6.06061	5.88235	7.76699	9.92366	5.83333	5.88235			21		7.14286	55.5556	0	33.3333	0	42.8571	42.8571			Mouse 10	35.5556
		Baseline	100	100	100	100	100	100	100		Mouse 10	2.80035	1.3979		7		6.96517	6.92308	6.89655	3		11.5702	6.73077			7		28.3582	30	27.5862	31		42.1488	40.3846			28		7.14286	44.4444	0	0		35.7143	42.8571
		-7	82.5	101.695	75	60.9375	76.2712	75	106.452		Mouse 11	2.8301	4.0397		14	7.01754	16.8142	17.5824	14.0351	14.4927	21.4286	22.8571	30.6452			14	21.6374	30.0885	14.2857	22.807	15.942	23.8095	25.7143	20.9677
		3	15	0	40	65.625	25.4237	35	82.2581		Mouse 12	4.7516			21	10.9589	12.7273	20.5882	18	12.6761	25.6098	29.6296	28			21	21.2329	19.0909	14.7059	28	14.0845	21.9512	14.8148	20
		7	22.5	15.2542	60	65.625	86.4407	20	77.4193		Mouse 13	1.82245			28	24.4275	27.2727	17.5926	42.2222	25.3731	20.4819	32.2581	25.9259			28	16.7939	14.1414	16.6667	15.5556	13.4328	15.6626	19.3548	20.9876				Formed day 14
		14	22.5	10.1695	80	93.75	40.678	15	33.871																																Control
		21	22.5	0	95	75	40.678	15	43.5484																												Day	Mouse 1	Mouse 2	Mouse 3	Mouse 4	Mouse 5	Mouse 6	Mouse 7	Mouse 8
		28	30	15.2542	80	60.9375	81.3559	5	72.5807																												21	73.1707	80	78.5714	85.7143	66.6667	59.0909	70	70.5882
																																					28	65.8537	60	71.4286	80.9524	55.5556	54.5455	65	58.8235
																																									GFAP-TK+GCV
																																					Day	Mouse 1	Mouse 2	Mouse 3	Mouse 4	Mouse 5	Mouse 6	Mouse 7	Mouse 8
																																					21	25	36.8421	37.5	50	40	38.8889	43.75	47.3684
																																					28	8.33333	26.3158	37.5	37.5	10	22.2222	37.5	42.1053
																																						Formed day 21
																																									Control
																																					Day	Mouse 1	Mouse 2	Mouse 3	Mouse 4	Mouse 5	Mouse 6	Mouse 7	Mouse 8
																																					28	73.913	67.6471	77.7778	65	70	53.3333	80	76.9231
																																									GFAP-TK+GCV
																																					Day	Mouse 1	Mouse 2	Mouse 3	Mouse 4	Mouse 5	Mouse 6	Mouse 7	Mouse 8
																																					28	37.5	35.7143	38.0952	44.4444	33.3333	47.619	41.6667	38.0952
[truncated: 13 more columns]

## Sheet: Fig 5
	Fig. 5C		% of cells				Fig. 5H		% marker+/tdTomato+				Fig. 5I		relative fluorescence										Fig. 5J		%VEGF+/marker+
		On vessel	Process contacting vessel	No process contacting vessel														Control
	0	35.7035						VEGF	BDNF	GDNF	FGF2			Mouse 1	Mouse 2	Mouse 3	Mouse 4	Mouse 5	Mouse 6	Mouse 7	Mouse 8	Mouse 9	Mouse 10			Ascl1	S100β	Olig2	DCX
	0-10		18.6082	0.75643			Mouse 1	96.0674	90.1639	90.0621	90.873		VEGF	1.01453	0.86748	0.634996	1.00262	0.812451	0.892768	1.142	1.11469	1.29661	1.22186		Mouse 1	92.1053	92.7419	86.2069	0
	10-20		18.4569	1.81543			Mouse 2	92.6829	84.8315	93.2331	90.2778		BDNF	0.825717	0.966597	1.13568	1.22473	0.904003	1.1042	1.07662	0.845769	0.985468	0.931229		Mouse 2	96.1539	90.4762	71.4286	0
	20-30		8.77458	3.02572			Mouse 3	90.2913	86.1345	97.191	87.5		GDNF	0.950219	1.00992	1.0068	1.01978	0.946464	1.0111	0.90988	1.05472	1.05411	1.03701		Mouse 3	95.3846	91.6667	72.7273	0
	>30		6.65658	6.20272			Mouse 4	92.3469		89.7561	85.3081		FGF2	1.29542	0.870358	1.10847	1.08069	0.759849	1.17969	0.686214	0.945555	0.849308	1.22444
																		GFAP-TK+GCV
														Mouse 1	Mouse 2	Mouse 3	Mouse 4	Mouse 5	Mouse 6	Mouse 7	Mouse 8	Mouse 9	Mouse 10
													VEGF	0.798251	0.731279	0.890893	0.755786	0.778848	0.669069	0.997104	0.788146	1.00371	0.810218
													BDNF	0.956409	0.765265	1.01414	0.970304	0.879415	0.737116	0.746015	1.02659	0.829419	0.95777
													GDNF	0.75476	0.978617	1.15141	1.10489	0.927697	1.01545	1.12777	1.10605	0.975109	0.993188
													FGF2	1.10504	1.1403	1.25285	0.856609	0.847061	1.06087	0.787621	1.01704	1.15433	1.00463

## Sheet: Fig 6
	Fig. 6C				Fig. 6E					Fig. 6F		Success rate (% baseline)													Fig. 6H		Vessel area fraction (%)														Fig. 6J				Fig. 6N
	%VEGF+/tdTomato+				tdTomato+ cells/mm3										Control																										BrdU+ERG+ nuclei/mm3				Spines/µm)
										Day	Mouse 1	Mouse 2	Mouse 3	Mouse 4	Mouse 5	Mouse 6	Mouse 7	Mouse 8	Mouse 9	Mouse 10	Mouse 11	Mouse 12									Control
		Control	VEGF cKO			Control	VEGF cKO			3	14.6341	15.7895	70.5882	47.3684	38.2979	12.3119	27.7778	26.6667	0	23.8095	0	34.6154					Mouse 1	Mouse 2	Mouse 3	Mouse 4	Mouse 5	Mouse 6	Mouse 7	Mouse 8	Mouse 9	Mouse 10	Mouse 11	Mouse 12				Control	VEGF cKO			Control	VEGF cKO
	Mouse 1	89.9329	3.3557		Mouse 1	14778.3	18900.9			7	43.9024	31.5789	97.0588	63.1579	82.9787	34.8837	62.5	66.6667	36	42.0168	49.0909	63.4615				Contralateral	16.372	18.369	15.5266	14.9394	14.6601	16.7803	14.2313	13.5946	17.2345	16.5399	14.8164	14.6371			Mouse 1	5327.78	1458.8		Mouse 1	0.393274	0.316801
	Mouse 2	94.3231	5.5914		Mouse 2	22769.9	29493.1			14	58.5366	63.1579	132.353	102.632	82.9787	55.8139	83.3333	80	60	71.4286	70.9091	51.9231				Ipsilateral	16.0383	19.4991	16.9422	13.609	16.3832	20.6601	16.7644	16.384	27.4337	23.4785	19.1449	20.0581			Mouse 2	7928.25	1902.78		Mouse 2	0.379066	0.272324
	Mouse 3	89.916	2.6936		Mouse 3	29619.9	18837.5			21	80.4878	71.0526	141.177	102.632	102.128	104.651	94.4444	86.6667	78	66.6667	81.8182	86.5385																			Mouse 3	3932.41	3171.3		Mouse 3	0.340152	0.258476
					Mouse 4	25433.8	17315.3			28	80.4878	102.632	132.353	118.421	121.277	132.558	111.111	66.6667	78	76.1905	92.7273	98.0769									VEGF cKO										Mouse 4	1522.22	1331.95		Mouse 4	0.34517	0.296989
					Mouse 5	25941.2	18900.9																				Mouse 1	Mouse 2	Mouse 3	Mouse 4	Mouse 5	Mouse 6	Mouse 7	Mouse 8	Mouse 9	Mouse 10	Mouse 11				Mouse 5	5200.93	2790.74		Mouse 5	0.364456	0.248304
					Mouse 6		21564.8																			Contralateral	15.1641	14.1467	16.7778	14.9212	16.188	15.1981	15.9627	16.9671	15.607	13.2617	13.9299				Mouse 6	4249.54	1331.95		Mouse 6	0.270956	0.268409
					Mouse 7		17695.9								VEGF cKO											Ipsilateral	11.7558	9.37557	15.4751	9.80908	13.9627	14.0113	14.109	16.5385	16.4404	12.827	13.2606				Mouse 7	4249.54	1775.93		Mouse 7	0.307844	0.306011
										Day	Mouse 1	Mouse 2	Mouse 3	Mouse 4	Mouse 5	Mouse 6	Mouse 7	Mouse 8	Mouse 9	Mouse 10	Mouse 11																				Mouse 8	3425	1395.37		Mouse 8	0.281721	0.271906
										3	0	6.12245	23.5294	15.2542	20.9302	50	17.1429	22.7273	31.8182	39.0625	18.75																				Mouse 9	4059.26	1775.93		Mouse 9	0.30261
										7	0	6.12245	11.7647	35.5932	17.4419	31.25	42.8571	31.8182	45.4545	40.1786	18.75																				Mouse 10	6469.45	4059.26
										14	0	30.6122	35.2941	45.7627	48.8372	41.6667	51.4286	18.1818	68.1818	68.75	9.375																				Mouse 11	4059.26	2663.89
										21	0	18.3673	29.4118	50.8475	69.7674	91.6667	85.7143	50	63.6364	93.75	23.4375																				Mouse 12	9640.75
										28	25	42.8571	58.8235	55.9322	83.7209	75	77.1429	68.1818	68.1818	87.5	28.125

## Sheet: Fig 7
Fig. 7D						Success rate (% baseline)										Fig. 7F							Vessel area fraction (%)									Fig. 7H		BrdU+ERG+ nuclei/mm3			Fig. 7J		Spines/µm
	AAV-eGFP stroke																AAV-eGFP stroke																AAV-eGFP stroke	AAV-VEGF-eGFP stroke				AAV-eGFP stroke	AAV-VEGF-eGFP stroke
	Day	Mouse 1	Mouse 2	Mouse 3	Mouse 4	Mouse 5	Mouse 6	Mouse 7	Mouse 8	Mouse 9	Mouse 10	Mouse 11	Mouse 12					Mouse 1	Mouse 2	Mouse 3	Mouse 4	Mouse 5	Mouse 6	Mouse 7	Mouse 8	Mouse 9	Mouse 10	Mouse 11	Mouse 12			Mouse 1	2093.06	10148.2			Mouse 1	0.233067	0.334648
	3	36.8421	30	21.4286	12.5	16.3636	6.38298	34.0909	24.4898	29.2683	30	35.2941	35.5263				Contralateral	23.3928	24.9431	24.4034	23.4693	23.9682	20.9481	22.0343	20.2961	21.2681	22.7342	22.0332	17.6994			Mouse 2	4503.25	8879.64			Mouse 2	0.321504	0.327557
	7	21.0526	42	5.35714	18.75	10.9091	6.38298	34.0909	55.102	58.5366	18	35.2941	15				Ipsilateral	21.8552	24.5465	28.1764	22.6264	19.3415	22.9763	21.6898	18.9268	22.3258	19.8572	16.1908	14.8111			Mouse 3	3298.15	8118.53			Mouse 3	0.255966	0.283525
	14	10.5263	36	10.7143	50	21.8182	6.38298	27.2727	48.9796	79.0244	6	35.2941	7.5																			Mouse 4	1078.24	5898.62			Mouse 4	0.297431	0.308698
	21	15.7895	42	32.1429	68.75	10.9091	38.2979	34.0909	55.102	21.9512	18	61.7647	15				AAV-VEGF-eGFP stroke															Mouse 5	824.538	10465.3			Mouse 5	0.274621	0.370431
	28	42.1053	48	21.4286	37.5	16.3636	25.5319	27.2727	42.8571	73.1707	18	70.5882	15					Mouse 1	Mouse 2	Mouse 3	Mouse 4	Mouse 5	Mouse 6	Mouse 7	Mouse 8	Mouse 9	Mouse 10	Mouse 11	Mouse 12			Mouse 6	3551.86	3995.84			Mouse 6	0.308843	0.360715
																	Contralateral	24.5071	22.4186	26.259	23.4349	21.731	21.8149	23.1105	25.4276	24.261	21.8455	22.3484	21.7462			Mouse 7	1902.78	6532.88			Mouse 7	0.237532	0.31343
	AAV-VEGF-eGFP stroke																Ipsilateral	34.4664	25.1937	32.707	33.9803	31.2988	25.0677	24.7444	29.0295	34.6698	39.0144	26.713	25.9028			Mouse 8	190.278	3615.28			Mouse 8	0.300454	0.428535
	Day	Mouse 1	Mouse 2	Mouse 3	Mouse 4	Mouse 5	Mouse 6	Mouse 7	Mouse 8	Mouse 9	Mouse 10	Mouse 11	Mouse 12																			Mouse 9	1014.82	4059.26			Mouse 9	0.297348	0.359691
	3	25.7143	18	0	18.75	46.875	0	0	0	41.1765	21.9512	15.2542	0																			Mouse 10	1902.78	7674.55			Mouse 10	0.25751	0.385464
	7	60	60	35.2941	112.5	112.5	48	33.871	102.632	58.8235	65.8537	35.5932	30.7692																			Mouse 11	3742.13	9006.49			Mouse 11	0.289669	0.319014
	14	77.1429	72	35.2941	103.125	140.625	18	53.2258	71.0526	88.2353	95.1219	71.1864	46.1538																			Mouse 12	1205.09	5010.65			Mouse 12	0.261565	0.392405
	21	102.857	108	82.3529	131.25	140.625	48	48.3871	71.0526	64.7059	95.1219	55.9322	61.5385
	28	94.2857	102	94.1176	150	112.5	36	62.9032	63.1579	64.7059	95.1219	76.2712	69.2308

## Sheet: Fig 8
	Fig. 8B									Fig. 8G
						Fig. 8D					tdTomato+ cells/mm3
		CXCL12 fluorescence
											Vehicle	Plerixafor
		Contralateral	Peri-infarct				%CXCR4+/tdTomato+			Mouse 1	24295.6	11672
	Mouse 1	146.068	880.01			Mouse 1	96.1539			Mouse 2	21187.3	9198.07
	Mouse 2	132.236	1527.22			Mouse 2	96.2025			Mouse 3	20108.9	9071.19
	Mouse 3	126.553	827.729			Mouse 3	98.4375			Mouse 4	18649.9	6724.1
										Mouse 5	16493.1	8246.54
										Mouse 6	16683.4	4947.92

## Sheet: Supplementary Fig 1
	Supplementary Fig. 1K								Supplementary Fig. 1L
	% marker+/tdTomato+									Distance from infarct (µm). For a given marker, each row is
	Sox2	Ascl1	S100β	Olig2	DCX	NeuN				a measurement from a different cell
	95.1613	61.6667	28.5714	4.34783	2.5	1.25
	88.3495	67.3913	39.4495	7.89474	5.21327	0				DCX+ tdT+	tdTomato+	GFAP+ tdT+	Olig2+ tdT+	Sox2+ tdT+	S100β+ tdT+	Ascl1+tdT+
	87.1795	66.9903	34.9057	8.51064	0	0				5.78868	2.04661	8.12718	38.5861	3.97339	47.598	1.93
										6.47194	4.43331	8.18643	114.41	5.10864	115.185	5.352
										6.85866	4.43331	10.4665	95.0042	5.23326	24.5389	25.354
										10.3582	5.14008	10.7849	114.55	6.11353	109.088	48.31
										11.4092	6.83513	12.1345	139.23	6.47194	121.868	55.261
										11.9202	7.40095	12.449	57.6749	8.64584	179.577	60.42
										11.9337	7.60611	12.9439	188.234	8.66445	189.77	72.719
										12.2534	7.88573	13.0554	153.356	9.30977	213.887	8.704
										14.202	8.02746	13.2392	85.6214	9.64966	172.383	31.787
										15.4411	8.12718	14.7692	156.823	9.64966	167.753	54.876
										15.7817	8.43838	15.3364	190.865	10.1063	160.143	81.131
										16.7714	8.97497	16.5782	274.429	10.233	140.411	91.249
										16.9339	9.09975	19.8993	145.782	10.4202	248.817	94.623
										20.4661	9.17029	20.5603	41.1089	11.9202	361.765	97.265
										21.0711	9.83887	21.6369	193.714	12.0278	405.933	95.767
										21.1246	10.3582	22.7051	198.527	13.6467	176.352	80.239
										22.4912	11.1521	23.6572	241.116	14.0996	293.154	9.46
										22.8818	12.1478	23.8403	317.356	14.7364	27.4138	24.597
										23.1617	12.7558	23.9549	93.8784	15.2838	84.2522	33.32
										24.0824	12.8662	25.5495	84.3705	18.279	192.646	39.401
										24.982	13.2878	26.332	77.1492	20.576	271.18	67.822
										29.5384	14.3998	27.2756	104.278	20.6385	26.1793	77.609
										29.8639	14.6487	28.0387	111.892	22.0426	189.014	41.798
										32.1098	14.7364	28.568	54.5985	25.7442	150.462	25.425
										36.9786	15.5036	29.5221	106.865	26.117	161.982	36.525
										38.2969	15.8935	29.9716	121.066	26.2094	70.4223	63.646
										38.4523	15.9116	30.6519	87.775	26.895	217.365	27.314
										39.7339	16.7714	31.0539	110.137	26.9189	163.17	40.021
										43.2627	18.1641	31.7719	219.777	29.303	134.889	25.161
										43.5892	18.1729	32.3547	248.151	30.2285	130.599	36.19
										43.722	19.2743	37.4634	212.503	30.8822	50.9461	111.256
										44.2349	19.6795	38.0691	193.701	31.0747	48.7748	108.019
										44.3258	19.8083	38.0987	12.2271	31.5633	77.6089	102.184
										45.9182	20.4906	38.6028	36.5976	31.711	25.9016	134.76
										49.465	21.4199	39.8351	25.6439	32.5978	55.416	146.827
										49.7087	21.6369	41.1363	106.874	32.8489	37.8058	169.795
										53.757	22.0792	41.9929	200.542	32.9077	59.1362	182.876
										55.7143	22.1375	44.3331	65.0422	33.064	52.5402	201.336
										57.9452	23.6299	44.6084	71.2592	34.6299	75.1948	173.007
										62.2866	24.249	48.9379	95.707	35.0323	116.082	219.104
										63.9708	25.0914	49.3574	97.7407	35.0461	80.8381	226.68
										64.7891	25.4927	50.6303	98.8421	35.4665	135.833	247.913
										66.4512	26.1663	53.3086	113.948	35.6567	141.637	261.509
										71.5863	28.472	53.9365	100.884	37.5707	186.974	247.938
										72.1579	28.568	54.2848	124.49	37.6393	179.474	183.168
										73.8701	29.2204	54.5158	33.025	38.0691	63.1731	205.86
										74.7567	29.4346	55.7576	75.394	38.0987	6.90548	214.998
										74.8859	31.4867	56.1147	57.465	39.1004	123.907	224.024
										78.0152	31.7871	58.4325	74.1248	39.2033	212.747	216.855
										81.6949	32.5731	58.4435	98.1995	39.3673	324.045	235.96
										82.5014	32.6324	59.262	128.913	39.3959	292.25	202.886
										82.7568	33.0006	60.1685	158.491	40.5883	193.127	244.508
										83.2692	33.7535	62.5034	18.1995	40.7468	169.626	241.455
										89.1626	33.8774	62.6785	25.3151	41.7428	119.64	250.145
										90.0239	33.8774	63.0296	45.0719	41.9622	303.159	259.316
										92.5232	34.8227	63.5767	89.6006	42.4545	254.748	85.447
										92.817	36.4034	65.2672	22.7122	43.0275	335.919	102.075
										94.1388	36.8608	65.2796	28.9545	43.7515	291.301	135.571
										98.9643	36.9656	65.6192	48.2483	44.4057	350.15	146.022
										103.932	36.9786	67.1721	61.3037	44.943	357.084	152.322
										104.665	37.0656	67.1841	74.0095	47.0412	159.201	115.047
										108.452	37.5707	68.0324	70.4223	47.0994	223.501	200.426
										115.06	39.2033	68.5349	81.456	47.6536	244.04	207.164
										124.569	40.4133	69.2156	78.4661	48.3017	365.198	227.644
										129.001	40.5883	69.705	77.3849	48.3317	308.711	232.855
										131.612	40.8849	69.8089	107.683	49.5626	254.007	244.448
										134.538	40.8888	70.5321	122.041	51.3381	69.2174	251.599
										135.62	41.4523	70.8284	171.443	52.471	148.958	259.615
										136.186	41.8122	70.8989	161.917	53.1755	196.76	270.791
										136.941	42.1919	71.4511	175.544	53.2512	218.792	276.132
										141.852	42.1919	73.5751	183.242	54.4922	173.608	291.859
										142.638	44.3331	74.3418	118.668	54.9456	241.226	291.008
										143.681	44.6373	74.6726	221.8	54.9632	18.5463	264.773
										146.272	45.7072	76.2608	232.348	56.501	17.0288	283.723
										147.288	45.7636	76.6317	179.938	57.091	41.2476	21.09
										147.374	47.1267	77.1158	215.717	57.4089	94.4568	6.62
										147.593	48.4615	77.2724	215.824	58.3994	154.59	5.147
										156.544	48.518	77.3994	208.487	58.6417	218.447	15.844
										157.036	48.8984	79.0001	198.669	59.8705	350.117	8.402
										170.21	49.2888	79.0491	237.95	60.3129	301.016	22.464
										172.344	51.8533	79.3582	250.154	62.0663	328.467	15.771
										172.933	52.8015	81.2421	280.613	62.1078	359.526	23.306
										177.769	52.9386	81.756	261.708	62.3176	348.599	44.301
										184.604	53.23	83.6109	225.749	62.7427	204.347	51.816
										189.02	55.2963	83.7803	289.81	64.1519	193.78	37.373
										190.738	56.218	85.7135	316.824	64.3725	133.26	50.788
										197.224	56.2409	86.1616	325.033	65.8667	81.4478	71.793
										198.382	56.7088	87.1599	314.301	66.1888	70.5575	113.041
										198.512	56.7627	87.2614	311.24	66.915	97.7374	115.999
										203.579	56.8903	88.1304	340.638	67.0185	149.877	91.135
										204.167	57.1981	89.1048	325.915	67.0665	156.324	112.377
										204.442	58.2764	89.2042	20.1167	67.7786	92.7749	121.229
										205.682	58.798	90.838	15.4411	67.8332	172.97	137.03
										208.542	58.9513	91.2185	103.915	67.8546	170.745	133.879
										210.837	59.0032	92.678	228.189	68.1743	276.908	175.742
										211.737	61.1353	94.9567	195.469	68.4032	308.503	170.713
										214.924	61.9988	95.1465	212.205	69.8204	222.472	176.535
										217.07	62.0066	96.7517	253.93	70.0048	172.535	153.327
										220.077	62.4493	99.0749	182.562	70.207	165.663	34.11
										224.381	64.117	99.5567	215.809	70.7351	158.157	32.007
										227.485	64.345	100.88	281.334	70.8784	190.741	20.174
										229.549	64.7319	101.216	139.886	73.7151	257.783	25.744
										240.763	65.1783	101.667	84.9869	74.6553	264.786	31.007
										245.761	65.425	101.897	101.033	75.0836	320.646	67.693
										246.636	65.6929	102.577	24.982	76.7997	113.74	75.892
										248.883	67.0473	103.812	14.1907	77.682	168.285	88.174
										252.482	68.1247	105.836	76.1552	78.3284	234.805	101.572
										259.411	69.6425	106.298	87.2097	79.1936	315.171	91.287
										260.813	70.0577	106.896	92.5667	80.9003	317.652	106.169
										275.687	70.0853	107.992	131.701	82.0059	255.775	106.952
										275.954	70.2689	108.064	139.641	82.4448	126.553	115.032
										278.936	70.372	108.751	131.084	82.8735	121.732	143.816
										279.9	70.4671	108.998	219.296	82.9377	142.964	182.241
										280.385	71.3361	109.362	225.382	83.7207	104.578	193.657
										282.673	72.0976	109.424	253.816	84.2271	147.031	191.915
										288.708	74.1509	109.832	49.6471	84.2635	59.5765	198.797
										288.926	74.7244	111.29	76.2841	84.3838	246.229	210.727
										290.905	74.9461	112.277	77.2994	85.4632	102.459	220.085
										295.138	75.5776	112.456	90.2027	85.4764	80.5879	209.284
										295.594	76.1974	113.986	123.07	86.6984	81.7111	224.988
										300.944	76.3664	115.918	133.642	86.7597	34.6599	257.033
										301.371	77.5674	116.186	111.859	87.1007	60.5942	254.022
										303.574	77.7732	116.618	139.523	87.7346	49.8938	271.577
										307.677	78.423	116.821	133.826	88.1706	29.02	278.452
										328.229	78.8019	116.917	131.329	88.1706	2.64893	297.497
										331.529	79.5083	117.283	95.5402	88.2893	157.594	278.273
										342.701	79.9851	117.652	144.161	89.6437	130.971	272.925
										351.221	80.134	118.203	178.528	90.1527	144.93	278.531
										351.592	80.2846	118.601	223.853	91.4743	210.635	306.735
										352.329	80.8545	119.257	230.259	92.2005	142.529	332.81
										357.207	84.003	119.996	236.972	92.5702	342.147	349.019
										363.946	84.026	120.83	282.193	92.7319	289.126	355.43
										368.689	85.8018	121.345	296.519	93.1185	362.246	355.401
											86.1335	122.028	315.148	93.4294	242.634	340.873
											87.8337	123.2	348.878	93.6722	86.2237	51.616
											88.2893	124.497	5	93.8989	138.197	11.877
											88.8114	124.591		94.6355	204.141	24.177
											90.5094	124.62		94.7784	228.878	14.169
											91.395	124.657		95.1516	146.974	29.604
											91.4514	125.321		95.3748	38.5912	33.096
											92.403	125.538		95.4981	109.431	45.393
											92.4605	126.613		96.0364	75.6306	44.807
											92.5858	128.013		97.0111	60.8135	73.636
											93.1756	128.22		98.1601	60.9817	97.988
											93.5414	128.562		98.8714	59.3827	94.302
											93.9058	130.669		99.2763	117.035	135.742
											94.2278	131.499		100.078	145.817	154.724
											94.6168	132.558		101.063	194.158	186.496
											94.7255	132.844		101.307	241.729	200.767
											94.7784	134.781		101.332	234.62	211.39
											97.1057	134.781		101.445	273.681	219.317
											97.6087	135.034		101.897	249.532	221.09
											97.7654	136.624		102.137	230.214	224.833
											98.5532	138.614		103.497	228.048	209.432
											99.3542	138.781		104.422	245.389	241.108
											99.6521	139.138		104.557	238.297	268.977
											99.6957	140.139		104.587	306.152	267.582
											99.9281	140.277		105.011	258.272	283.875
											100.047	140.864		106.366	84.082	311.8
											101.14	141.102		107.149	94.0679	334.857
											102.23	142.448		107.886	18.1995	348.735
											102.527	142.682		108.648	151.474	344.316
											103.197	143.73		108.99	146.049	357.849
											103.233	143.785		109.103	61.3784	365.523
											104.882	144.567		109.216	211.224	364.888
											105.758	145.406		109.509	236.967	370.065
											105.968	146.234		109.64	265.273	384.404
											106.146	147.675		109.832	239.052	375.276
											106.302	148.178		111.152	251.648	376.103
											106.365	148.436		111.347	278.95	384.932
											106.673	148.863		111.736	270.696	300.516
											107.522	152.869		112.619	341.087	393.148
											107.849	154.266		112.868	316.423	395.775
											108.742	154.849		113.517	355.347	328.286
											108.943	156.222		113.991	373.512	36.642
											109.079	157.275		114.555		45.355
											109.664	159.421		114.903		39.849
											111.347	163.304		115.464		51.36
											111.759	164.141		115.808		56.942
											112.582	164.679		116.675		69.679
											112.832	165.69		117.596		82.859
											113.305	167.129		117.804		100.472
											113.73	170.1		117.849		117.583
											114.396	170.814		118.552		109.051
											114.673	171.04		120.124		71.757
											115.357	173.06		120.278		79.799
											115.467	175.591		121.171		100.52
											115.91	175.734		122.277		107.328
											116.442	176.496		123.032		113.572
											118.382	176.908		123.888		124.528
											118.798	177.54		124.684		105.372
											118.824	178.356		124.905		134.967
											119.397	178.983		124.915		80.819
											119.466	180.081		125.97		90.675
											119.555	182.441		126.448		94.058
											119.639	182.777		127.09		103.776
											120.583	184.563		127.953		113.935
											120.723	185.106		129.026		134.447
											121.087	185.936		129.431		134.862
											121.472	186.052		130.732		161.21
											121.648	186.185		130.845		139.596
											121.7	186.97		131.15		144.213
											121.966	190.068		132.002		166.955
											122.231	190.277		132.836		172.181
											122.294	190.81		132.918		170.772
											125.457	191.225		133.294		207.581
											125.558	192.382		134.48		207.237
											126.014	193.064		134.968		222.461
											126.183	194.408		135.311		278.734
											126.429	195.627		135.468		267.259
											126.672	196.377		135.601		294.614
											126.853	197.048		135.62		319.548
											126.942	198.31		135.763		367.236
											127.232	198.475		137.408		386.791
											127.661	198.888		137.461		363.618
											128.283	200.727		137.508		386.366
											128.856	201.081		138.301		378.602
											128.982	201.719		138.494		346.975
											129.424	202.866		138.73		376.66
											129.551	203.285		139.776		350.665
											129.601	203.829		140.658		306.672
											130.11	204.441		141.152		279.68
											130.11	205.461		141.593		202.07
											130.71	206.167		142.168		232.605
											130.999	206.799		142.411		220.704
											133.131	206.803		142.43		172.336
											133.171	207.299		145.064		150.165
											133.392	207.558		145.145		126.657
											133.962	208.146		145.818		107.141
											134.519	208.294		146.199		114.21
											134.538	208.44		146.489		166.019
											135.095	209.061		147.213		2.271
											135.526	209.615		147.828		10.245
											136.165	210.05		148.194		18.604
											136.454	210.29		148.698		24.222
											137.184	210.387		149.069		3.489
											137.935	211.494		150.014		14.325
											139.162	212.33		150.52		23.161
											139.752	213.996		151.089		23.087
											140.162	215.401		151.2		39.504
											141.528	217.762		151.586		51.788
											142.321	218.26		151.633		56.374
											143.092	219.42		154.382		76.146
											143.114	220.978		154.692		81.962
											143.186	221.398		155.103		71.147
											143.237	222.353		155.874		86.002
											144.835	222.432		157.024		115.756
											145.253	223.493		157.275		108.903
											146.013	225.176		158.061		144.792
											147.033	227.429		158.326		155.181
											147.321	231.286		158.735		117.907
											147.524	233.909		158.766		104.717
											147.599	235.623		159.091		181.302
											147.763	235.839		159.301		31.03
											147.823	238.075		160.771		45.038
											147.976	238.912		162.509		34.066
											149.109	239.24		163.253		59.892
											149.339	239.273		164.612		42.713
											149.687	239.281		165.756		38.265
											149.853	239.329		167.428		24.231
											149.906	239.811		168.418		37.272
											150.062	241.834		169.096		42.681
											150.807	242.67		169.276		41.538
											151.566	243.739		169.337		33.754
											151.685	244.379		169.561		20.844
											151.795	244.679		169.609		35.152
											151.892	244.848		169.666		39.131
											151.921	249.731		169.861		25.385
											152.405	252.621		170.52		12.494
											153.374	254.447		170.879		33.303
											153.757	255.631		171.481		16.65
											153.894	256.186		172.058		8.462
											154.208	260.08		172.71		16.006
											155.476	267.504		172.847		11
											155.556	267.824		173.052		10.217
											155.85	269.249		173.364		33.756
											156.026	269.333		173.921		45.412
											156.03	269.671		174.905		39.662
											156.51	271.291		175.554		44.796
											157.357	272.991		176.232		39.775
											157.74	273.83		176.269		72.756
											158.201	276.466		176.536		100.73
											158.229	276.863		176.827		124.121
											159.845	284.553		177.768		141.925
											160.214	287.381		178.148		145.993
											160.233	288.275		178.236		86.466
											160.759	289.569		178.756		112.293
											161.778	292.7		180.274		127.484
											162.028	293.924		180.338		63.458
											162.124	294.207		181.145		81.199
											162.124	295.166		181.18		68.935
											163.043	298.316		181.303		55.435
											164.44	299.083		183.681		85.928
											164.511	300.894		183.724		93.891
											165.502	301.56		183.815		136.684
											167.083	302.59		185.239		140.097
											167.389	304.416		185.43		129.419
											167.992	304.523		185.649		156.057
											168.303	308.113		186.407		168.162
											169.724	316.169		186.446		145.365
											170.028	320.377		186.66		151.881
											171.072	321.749		186.873		121.333
											172.444	322.585		187.088		107.157
											173.447	322.717		188.365		108.053
											173.512	324.794		188.688		75.994
											173.738	325.266		188.828		51.616
											174.29	327.78		189.912		43.991
											174.536	328.823		190.09		72.195
											175.084	330.319		190.183		52.767
											176.321	331.791		190.494		78.525
											176.577	335.556		190.653		93.65
											177.472	336.627		190.784		85.106
											178.325	338.129		191.859		80.45
											179.018	341.28		192.987		95.8
											180.682	343.412		193.244		118.838
											181.226	347.53		194.717		132.552
											182.124	348.812		195.772		158.602
											182.636	351.014		196.003		93.288
											184.195	351.345		196.579		89.009
											184.296	357.503		198.053		133.979
											186.563			198.631		152.919
											186.674			198.785		181.673
											187.495			200.789		180.27
											188.008			202.032		172.952
											188.299			203.221		135.707
											188.782			203.246		70.764
											188.904			203.507		72.94
											189.02			205.366		84.766
											189.534			205.415		83.754
											189.728			205.992		92.732
											190.312			206.582		151.569
											190.784			207.143		146.727
											190.818			207.606		165.407
											191.243			207.758		182.795
											191.439			208.024		193.077
											191.574			209.848		206.009
											192.83			210.833		204.422
											193.207			211.085		238.133
											193.228			211.185		282.382
											193.913			211.655		317.767
											194.233			211.689		264.512
											194.259			211.969		344.951
											194.266			212.766		305.363
											194.583			212.902		345.824
											194.763			212.936		148.718
											196.2			213.87		179.941
											196.62			215.877		200.63
											197.224			216.167		94.335
											199.456			216.388		87.871
											199.499			217.833		104.46
											199.818			218.486		123.873
											200.97			219.193		86.273
											201.04			220.153		90.183
											201.401			220.172		91.375
											201.783			220.196		130.04
											202.643			221.07		121.21
											203.29			221.096		147.566
											203.347			221.703		135.487
											204.332			221.879		174.29
											204.353			222.316		164.616
											204.442			222.398		182.327
											204.624			222.756		169.168
											205.638			223.144		203.98
											207.103			225.091		237.706
											207.361			226.055		277.177
											207.799			226.619		302.424
											208.517			226.77		313.283
											208.705			227.321		45.525
											208.795			229.271		29.022
											209.247			229.749		29.022
											209.255			231.801		76.122
											209.255			232.384		49.417
											209.343			233.085		83.119
											209.404			233.367		97.89
											211.423			233.722		116.24
											211.737			234.321		108.379
											212.867			234.339		96.283
											212.909			234.568		88.977
											213.386			235.519		118.829
											213.435			236.591		139.774
											213.555			237.25		185.892
											214.884			238.526		202.613
											215.821			238.605		277.628
											216.278			238.623		290.251
											218.43			239.607		275.492
											218.808			240.187		313.695
											218.89			240.509		343.007
											219.563			242.012		359.904
											219.731			245.139		306.959
											220.077			245.279		246.65
											220.231			245.6		125.293
											221.665			247.147		143.408
											223.392			247.496		196.327
											224.522			247.621		201.89
											226.689			249.146		189.262
											227.03			251.864		195.972
											227.494			251.999		173.648
											227.853			252.518		157.379
											228.398			252.549		133.36
											228.621			254.421		136.596
											229.861			254.592		152.191
											231.862			254.67		188.421
											232.56			255.506		214.736
											233.32			256.899		201.839
											233.521			257.405		185.378
											233.985			258.392		203.561
											234.436			258.893		242.824
											235.573			259.34		259.832
											235.795			259.512		273.526
											236.166			260.447		288.767
											236.379			261.741		290.787
											236.391			261.818		310.307
											236.578			262.517		297.998
											238.471			264.076		316.39
											240.763			264.298		345.237
											241.996			264.797		284.643
											243.136			264.797		265.725
											243.373			264.805		303.131
											243.607			265.104		325.631
											244.31			267.344		311.223
											245.221			267.435		362.597
											245.444			269.649		332.179
											247.072			270.526		257.127
											247.645			273.1		278.276
											247.775			273.128		284.49
											250.569			276.798		279.091
											251.066			278.478		249.695
											252.458			278.508		309.014
											252.594			278.679		245.762
											253.277			278.972		260.334
											253.292			279.858		249.495
											253.335			280.558		264.66
											253.696			281.957		310.422
											254.841			284.399		283.92
											254.927			285.151		292.32
											255.682			288.132		373.471
											259.368			288.4		385.73
											259.87			288.579		307.639
											261.55			289.154		236.251
											261.986			289.492		322.508
											262.949			289.557		387.782
											266.386			293.332		403.463
											268.072			293.702		332.811
											270.114			294.922		293.596
											270.892			296.31		310.776
											271.132			298.269		312.29
											271.654			299.036		286.163
											273.891			299.374		306.097
											275.665			300.468		329.824
											277.226			300.856		346.311
											278.581			301.561		354.718
											280.163			301.919		359.271
											281.079			302.074		354.141
											282.317			303.861		389.169
											282.673			304.326		370.814
											282.674			306.748		339.07
											283.846			308.318		355.981
											283.909			308.439		358.152
											288.709			313.365		372.09
											290.905			313.518		385.403
											292.004			315.662		372.734
											292.398			317.076		385.425
											293.911			317.316		389.682
											294.515			321.62		407.62
											297.106			324.224		396.333
											298.302			325.436		440.029
											300.017			326.168		415.997
											300.326			329.338		425.74
											300.944			331.072		425.646
											301.371			333.123		457.54
											301.438			334.131		478.3
											301.993			335.65		453.671
											305.459			340.036		445.884
											306.65			341.733		470.57
											307.175			344.808		481.294
											308.315			349.93		460.311
											308.41			351.075		405.157
											310.755			354.174		411.379
											311.078			359.151		404.341
											311.451			360.076		359.174
											317.049			368.223		350.104
											322.421			368.621		474.179
											323.675			373.46		482.989
											325.149					379.953
											328.024					378.727
											328.229					298.943
											331.529					59.82
											333.031					66.028
											333.973					65.82
											336.352					55.956
											337.757					21.785
											339.41					59.68
											339.411					74.203
											343.624					31.484
											345.245					50.807
											345.564					82.69
											347.321					80.226
											347.5					85.251
											347.655					100.972
											349.047					102.193
											349.347					115.004
											352.691					129.444
											355.197					131.424
											357.041					159.518
											357.207					159.415
											362.02					131.744
											363.769					139.283
											369.993					165.373
																189.905
																217.245
																221.918
																257.725
																292.044
																282.153
																269.817
																265.142
																308.138
																305.704
																302.742
																40.257
																5.271
																21.303
																5.626
																47.376
																49.957
																61.341
																51.776
																62.43
																81.25
																68.506
																80.78
																99.218
																104.855
																138.33
																185.604
																159.455
																157.256
																117.256
																204.557
																211.31
																265.739
																297.209
																305.5
																88.279
																154.987
																70.256
																99.676
																139.153
																141.609
																166.653
																132.601
																147.15
																165.032
																197.103
																188.086
																308.65
																5.352
																49.901
																36.385
																57.711
																50.738
																57.09
																65.089
																63.791
																47.988
																57.273
																120.941
																123.879
																157.149
																150.588
																104.795
																5.271
																95.287
																161.074
																160.981
																167.441
																175.208
																201.729
																48.763
																147.264
																233.006
																244.103
																246.088
																310.755
																323.814
																326.891
																321.255
																304.439
																326.717
																330.067
																25.455
																4.18
																46.354
																19.678
																21.961
																33.783
																18.168
																49.266
																54.497
																119.629
																140.014
																120.338
																126.851
																165.376
																152.582
																190.354
																189.77
																202.582
																196.821
																267.555
																302.803
																309.638
																359.028
																159.693
																169.911
																134.352
																131.392
																96.446
																89.009
																81.374
																101.806
																66.981
																84.408
																72.094
																34.814
																10.703
																10.683
																9.648
																2.393
																3.233
																7.308
																6.444
																9.468
																15.68
																20.933
																86.168
																90.616
																96.19
																112.693
																132.79
																135.833
																154.54
																169.638
																145.282
																161.73
																190.75
																183.571
																188.466
																167.285
																167.22
																206.398
																213.622
																220.062
																196.973
																155.704
																217.232
																242.214
																237.453
																242.208
																293.699
																241.579
																200.335
																200.834
																177.147
																247.272
																276.245
																276.702
																307.731
																306.122
																328.497
																255.188
																274.829
																284.892
																225.447
																235.784
																188.36
																125.153
																97.413
																154.858
																160.881
																203.087
																213.068
																203.397
																170.032
																227.409
																263.979
																269.477
																250.791
																259.123
																241.026
																281.082
																349.493
																354.986
																366.46
																322.258
																382.034
																1.364
																36.407
																52.419
																73.07
																73.761
																88.686
																109.739
																3.784
																29.022
																117.315
																71.147
																96.556
																104.671
																72.144
																62.896
																96.497
																120.871
																105.774
																75.297
																64.354
																64.354
																158.081
																210.33
																126.045
																122.595
																107.579
																139.551
																141.067
																148.774
																159.921
																157.311
																156.6
																162.424
																178.998
																171.293
																142.062
																166.984
																188.485
																202.667
																161.246
																162.708
																148.043
																184.746
																203.529
																215.519
																184.474
																162
																206.871
																266.83
																313.672
																266.996
																240.831
																302.093
																252.701
																312.213
																264.022
																291.17
																326.474
																302.018
																364.354
																227.051
																194.843
																206.56
																222.349
																234.493
																200.138
																236.342
																248.187
																250.663
																260.31
																273.956
																259.013
																273.456
																287.392
																277.006
																319.104
																311.479
																367.246
																379.866
																396.219
																421.241
																290.614
																319.247
																302.121
																324.685
																240.351
																212.913
																209.113
																249.925
																277.315
																283.528
																298.988
																321.573
																221.62
																96.68
																254.99
																268.069

## Sheet: Supplementary Fig 2
	Supplementary Fig 2E
		%NeuN+/GFP+
			2 wks	6 wks
		Mouse 1	0	0
		Mouse 2	0.724638	2.83019
		Mouse 3	0.694444	4.44444
		Mouse 4	0.662252	5.35714
		Mouse 5		0

[truncated: 8 more sheets: Supplementary Fig 4, Supplementary Fig 5, Supplementary Fig 6, Supplementary Fig 7, Supplementary Fig 8, Supplementary Fig 9, Supplementary Fig 10, Supplementary Fig 11]
